# Supplementary material for: Beacon Reconstruction Attack: Reconstruction of genomes in genomic data-sharing beacons using summary statistics
Source: Bioinformatics. 2025 May 19;41(6):btaf273. doi: 10.1093/bioinformatics/btaf273 (PMC12133290; doi:10.1093/bioinformatics/btaf273)
Supplement: btaf273_Supplementary_Data [file btaf273_supplementary_data.zip]

Archive with 2 entries (2 files):
- Beacon_Reconstruction_supplement_Bioinformatics[AU].pdf
- Beacon_Reconstruction_supplement_Bioinformatics.pdf
